# Supplementary material for: The Maternal Maverick/GDF15-like TGF-β Ligand Panda Directs Dorsal-Ventral Axis Formation by Restricting Nodal Expression in the Sea Urchin Embryo
Source: PLoS Biol. 2015 Sep 9;13(9):e1002247. doi: 10.1371/journal.pbio.1002247 (PMC4564238; doi:10.1371/journal.pbio.1002247)
Supplement: S1 Data — This alignment represents a portion of the alignment of the full-length proteins corresponding to the mature ligand domain. (TXT) [file pbio.1002247.s001.txt]

#MEGA
!Title Phylogenetic Analysis;
!Format
   DataType=Protein
   NSeqs=162 NSites=242
   Identical=. Missing=? Indel=-;


!Domain=Data;
#Bf_Myostatin        -VRRKRMA-- ---------- ---------- ---------- ---------- ---------- ---------- ----GLNCEQ
#Dan_BMP11           -K.SR.NL-- ---------- ---------- ---------- ---------- ---------- ---------- ----..D.DE
#Hum_BMP11_GDF11     -K.SR.NL-- ---------- ---------- ---------- ---------- ---------- ---------- ----..D.DE
#Mus_GDF11_BMP11     -K.SR.NL-- ---------- ---------- ---------- ---------- ---------- ---------- ----..D.DE
#Fugu_MSTN1          -K.SR.ES-- ---------- ---------- ---------- ---------- ---------- ---------- ----....DE
#Dan_MSTN2           -K.SR.DT-- ---------- ---------- ---------- ---------- ---------- ---------- ----..D.DE
#Gal_MSTN            -K.SR.DF-- ---------- ---------- ---------- ---------- ---------- ---------- ----..D.DE
#Hum_GDF8_Myostatin  -K.SR.DF-- ---------- ---------- ---------- ---------- ---------- ---------- ----..D.DE
#Mus_GDF8_Myostatin  -K.SR.DF-- ---------- ---------- ---------- ---------- ---------- ---------- ----..D.DE
#Fugu_MSTN2          -R.VR.DL-- ---------- ---------- ---------- ---------- ---------- ---------- ----..D.DE
#Dan_GDF8            -K.IR.DS-- ---------- ---------- ---------- ---------- ---------- ---------- ----..D.DE
#Droso_Gbb           HH.S..S.SH P---RKRKKS VS-------- ---------- ---------- ---------- ---------- -----P.NVP
#Pl_BMP5_8           LR.NR.A.SR TKKGGKRPRK PN--T----- ---------- ---------- ---------- ---------- --SNDIASID
#Sp_BMP5_8           LR.NR.A.TR QKKGGKRPRK PD--T----- ---------- ---------- ---------- ---------- --DNDIASRD
#Nv_BMP58            ------H.HD I-RQ-HRATR VS-------- -R-------- --S---LPN- ---------- ---------- -AQV.-G---
#Mus_BMP8b           ------ARPL KKKQLNQI-- ---------- -N-------- --Q---LPH- ---------- ---------- -SNKH.GILD
#Mus_BMP8a           ------ARPL KRRQPKKT-- ---------- -N-------- --E---LPH- ---------- ---------- -PNKLPGIFD
#Hum_BMP8a           ------VRPL RRRQPKKS-- ---------- -N-------- --E---LPQ- ---------- ---------- -ANRLPGIFD
#Hum_BMP8b           ------VRPL RRRQPKKS-- ---------- -N-------- --E---LPQ- ---------- ---------- -ANRLPGIFD
#SkBMP58             ------G.GS KKRNRNRDRN KKPDN--YDD DE-------- ---------- ---------- ---------- ----------
#Bf_BMP5_8           ------RSVG RSRNRNRQTQ YS--S--FHG ---------- --------A- ---------- ---------- -MDV.G----
#X_BMP7              ------TSNK H-WNQERAKT YK-------E QD-------- --N---FPP- ---------- ---------- -ANISDGIMP
#Hum_BMP6_VgR1       ------ASSR R-RQQSRNRS TQ-------S QD-------- --V---ARV- ---------- ---------- -SSASD----
#Mus_BMP6_VgR1       ------ASSR R-RQQSRNRS TQ-------S QD-------- --V---SRG- ---------- ---------- -SGSSD----
#Dan_BMP7            ------ASGG KQKGHHRTKN AKPGA--AHS QV-------- --A---LKT- ---------- ---------- -AEATE----
#Hum_BMP7            ------TGSK -QRSQNRSKT PK-------N QE-------- --A---LRM- ---------- ---------- -ANVAE----
#Mus_BMP7            ------TGGK -QRSQNRSKT PK-------N QE-------- --A---LRM- ---------- ---------- -ASVAE----
#Dan_BMP5            ------TGSK -KKSHNRNKS KT-------Q VK-------- --S---TPA- ---------- ---------- -LKS.D----
#Hum_BMP5            ------ANKR --KNQNRNKS SS-------H QD-------- --S---SRM- ---------- ---------- -SSV.D----
#Mus_BMP5            ------ASKR --KNQNRNKS NS-------H QD-------- --P---SRM- ---------- ---------- -PSA.D----
#Nv_Dpp              SL.SGG---- ---------- ---------- ---------- ---------- ---------- ---------- ----------
#Plat_dpp            GA-----R-- ---SRHRKRS RS-------- ---------- ---------- ---------- ---------- ----------
#Droso_Dpp           SGGEGGGKGG ---RNKRQPR RP-------- ---------- ---------- ---------- ---------- ----------
#Sp_PRED_BMP2_4      ---------- ---SSSGRGQ KK-------- ---------- ---------- ---------- ---------- ----------
#Pl_BMP2_4           ---------- --------RA RK-------- ---------- ---------- ---------- ---------- ----------
#Dan_BMP4            -K-------- ---RSP---K Q--------- ---------- ---------- ---------- ---------- ----------
#Xl_BMP4             -K-------- ---RSPK--Q Q--------- ---------- ---------- ---------- ---------- ----------
#Hum_BMP4            AK-------- ---RSPKHHS Q--------- ---------- ---------- ---------- ---------- ----------
#Mus_BMP4            AK-------- ---RSPKHHP Q--------- ---------- ---------- ---------- ---------- ----------
#Dan_BMP2b           EK-------- ---RQARRGQ KP-------- ---------- ---------- ---------- ---------- ----------
#Xl_BMP2             QK-------- ---RQARHK- ---------- ---------- ---------- ---------- ---------- ----------
#Hum_BMP2            EK-------- ---RQAKHK- ---------- ---------- ---------- ---------- ---------- ----------
#Mus_BMP2            EK-------- ---RQAKHK- ---------- ---------- ---------- ---------- ---------- ----------
#Bf_BMP2_4           -S-------- ---RQKRANG RK-------- ---------- ---------- ---------- ---------- ----------
#SkBMP24             ---------- --------QS DK-------- ---------- ---------- ---------- ---------- ----------
#Sp_Univin           RQAESEAP-- -------ADI SS-------- ---------- ---------- ---------- ---------- ----------
#Pl_Univin           RQADSEGT-- -------SDF TS-------- ---------- ---------- ---------- ---------- ----------
#Bf_Univin           RAVD-S---- ---------- ---------- ---------- ---------- ---------- ---------- ----------
#Skunivin            SG.NRK---- ---------- ---------- ---------- ---------- ---------- ---------- ----------
#Sp_TGFb2            S..KR.STS- ---------- ---------- ---------- ---------- ---------- ---------- -Y-S.SQ.D.
#Pl_TGFbeta          S.....S.S- ---------- ---------- ---------- ---------- ---------- ---------- -YSS.SQ.D.
#Hum_TGFb1           SS.HR.AL-- ---------- ---------- ---------- ---------- ---------- ---------- ---DTNY.FS
#Mus_TGFb1           SS.HR.AL-- ---------- ---------- ---------- ---------- ---------- ---------- ---DTNY.FS
#Hum_TGFb2           NR.K..AL-- ---------- ---------- ---------- ---------- ---------- ---------- ---DAAY.FR
#Gal_TGFb2           SR.K..AL-- ---------- ---------- ---------- ---------- ---------- ---------- ---DAAY.FR
#Mus_TGFb3           SQ.K..AL-- ---------- ---------- ---------- ---------- ---------- ---------- ---DTNY.FR
#Gal_TGFb3           GQ.K..AL-- ---------- ---------- ---------- ---------- ---------- ---------- ---DTNY.FR
#Bf_TGFbeta          HS....SL-- ---------- ---------- ---------- ---------- ---------- ---------- ---DSSY.FK
#SkTGFbeta           QG.K..SL-- ---------- ---------- ---------- ---------- ---------- ---------- ---DATQ.FP
#Pl_ADMP1            PQ....SL-A K--------- ---------- ---------- H-------RA Y--------- ---------- -LGGSDQS.E
#Sp_MSTN02795        THH.RT---- ---------- ---------- ---------- --------RR G--------- ---------- -I----E.TS
#Sp_Activin          TT.K------ ---------- ---------- ---------- --------RR N--------- ---------- -V----..YA
#Pl_Activin          KS..------ ---------- ---------- ---------- --------RR N--------- ---------- -V----I.DA
#Sp_MSTN17647        R..M..---- ---------- ---------- ---------- --------QS E--------- ---------- -Q----M.AE
#SkGDF811            NL.H..---- ---------- ---------- ---------- --------SP E--------- ---------- -L----..DE
#Droso_myoglianin    KH....---- ---------- ---------- ---------- --------SV Y--------- ---------- -M----D.TE
#Nv_MSTNA            KR.A..---- ---------- ---------- ---------- --------RA G--------- ---------- -L----D.DP
#Hum_inhibinAlpha    ERA.RSTP-L M--------- ---------- ---------- SWPWSPS-AL R--------- ---------- -LLQRPPE.P
#Mus_InhA            ERA.RSTP-S V--------- ---------- ---------- PWPWSPA-AL R--------- ---------- -LLQRPPE.P
#Droso_Actv_beta     RRV.R.AV-- ---------- ---------- ---------- ---------- ---------- ---------- ------D.GG
#Hum_InhibinBetaB    HRI...GL-- ---------- ---------- ---------- ---------- ---------- ---------- ------E.DG
#Mus_inhibinBetaB    HRI...GL-- ---------- ---------- ---------- ---------- ---------- ---------- ------E.DG
#Dan_ActbA           RR....GL-- ---------- ---------- ---------- ---------- ---------- ---------- ------E.DG
#Hum_inhibinBetaA    HR..R.GL-- ---------- ---------- ---------- ---------- ---------- ---------- ------E.DG
#Mus_Inh_bA          HR..R.GL-- ---------- ---------- ---------- ---------- ---------- ---------- ------E.DG
#Hum_InhibinBetaE    GRA.R.TP-- ---------- ---------- ---------- ---------- ---------- ---------- ------T..P
#MusInhibinBetaE     GRA.R.TP-- ---------- ---------- ---------- ---------- ---------- ---------- ------T..P
#Hum_InhibinBetaC    HQIHR.GI-- ---------- ---------- ---------- ---------- ---------- ---------- ------D.QG
#MusInhibinBetaC     HRV.R.GI-- ---------- ---------- ---------- ---------- ---------- ---------- ------D.QG
#Droso_dawdle        KS.Q..SI-- ---------- ---------- ---------- ---------- ---------- ---------- ------..SS
#Skactivin           HP....SF-- ---------- ---------- ---------- ---------- ---------- ---------- ------D.TE
#Nv_Actv             KQ.K..AI-- ---------- ---------- ---------- ---------- ---------- ---------- ------H.SP
#Sp_Lefty            ---P------ ---------- ---------- ---------- ---------- ---------- ---------- -SDEPNE.QY
#Pl_Lefty            ---P------ ---------- ---------- ---------- ---------- A--------- ---------- -SDEPNE.RY
#Hum_LeftyA          ---D------ ---------- ---------- ---------- ---------- Y--------- ---------- -GA-QGD.DP
#Hum_LeftyB          ---D------ ---------- ---------- ---------- ---------- Y--------- ---------- -GA-QGD.DP
#Mus_LeftyB          ---D------ ---------- ---------- ---------- ---------- Y--------- ---------- -GA-QG..DP
#Mus_LeftyA          ---D------ ---------- ---------- ---------- ---------- Y--------- ---------- -GA-QG..DP
#SkLefty             ---Q------ ---------- ---------- ---------- ---------- R--------- ---------- -FD-PTD.GE
#Ci_TGFbLig          ---K------ ---------- ---------- ---------- ---------- T--------- ---------- -RT-NDCSAS
#Bf_Lefty            ---D------ ---------- ---------- ---------- ---------- A--------- ---------- -SG-AR...D
#Dan_Lefty1          ---E------ ---------- ---------- ---------- ---------- F--------- ---------- -GS-SGD..N
#Sp_MSTN22079        -L.KR.TV-- L--------- ---------- ---------- -------RAT E--------- ---------- -DTPPN.TVT
#Hum_GDF9            HH.HR.GQET V--------- ---------- ---------S SELKKPLGPA S--------- ---------- -FNLSEYFR.
#Mus_GDF9            -P..R.GQKA I--------- ---------- ---------R SEAKGPLLTA S--------- ---------- -FNLSEYFK.
#hum_GDF15           AA.GR.R.-- ---------- ---------- ---------- ---------- R--------- ---------- -ARN.DH.P-
#Mus_GDF15           AG.GR.S.-- ---------- ---------- ---------- ---------- H--------- ---------- -AHPRDS.P-
#Sp_Maverick_GDF15   RR.SH.QS-- ---------- ---------- ---------- ---------E L--------- ---------- -DDAQPK.G.
#Pl_Maverick_GDF15   LR.TR.QS-- ---------- ---------- ---------- ---------G V--------- ---------- -SNGETK.DK
#Droso_Mvrick        LTNNRSDQY- V--------- ---------- ---------H HRSNHDSTWR K--------- ---------- -DKWTN..Y-
#Crass_GDF2          --.V..Q--- ---------- ---------- ---------- ---------- N--------- ---------- -DIERRD.VK
#Bf_MSTN_like        --.ER----- ---------- ---------- ---------- ---------- R--------- ---------- -SSETED.LV
#SkMSTN              --.NR.D--- ---------- ---------- ---------- ---------- A--------- ---------- -ADHSEL.DV
#SkNodalC            ESSG..Q--- ---------- ---------- --------KK ---------- ---------- ---------- -RGN.KK--N
#SknodalA            DA.-R.K--- ---------- ---------- --------KK D--RKKGTR- ---------- ---------- ----.SK--T
#SkNodalB            ESDKR.K--- ---------- ---------- --------KK ERERRKEVKE ---------- ---------- -KKLQEL--.
#Lv_Nodal            EA..RK---- ---------- ---------- ---------K EKEQRKHQRD ---------- ---------- -EHKQRLADK
#Pl_Nodal            EA..RK---- ---------- ---------- ---------K EKDLRKYQRD ---------- ---------- -EQKHRMA.K
#Sp_Nodal            EA..RK---- ---------- ---------- ---------K QKDLRKLQRD ---------- ---------- -EHKHKMD.K
#Bf_nodal            VA.S------ ---------- ---------- ---------N RRRQK---KS ---------- ---------- --K---KG-K
#Amp_Nodal           IA.S------ ---------- ---------- ---------N RRRQK---KS ---------- ---------- --K---KGSK
#Dan_Sqt             PR.HR.---- ---------- ---------- ---------N HRTDDRVRDA ---------- ---------- --AA.MIPGV
#Xnr5                KR.HR.---- ---------- ---------- ---------N HYDQNSIIRS ---------- ---------- -------GFH
#Xnr2                TR.PR.---- ---------- ---------- ---------N QKTKNTIVMN ---------- ---------- -------TIP
#Dan_Cyc             AL.SR.---- ---------- ---------- ---------G RRGPP--VR- ---------- ---------- ------SP.L
#Hum_Nod             QLSW------ ---------- ---------- ---------- EWGKR--HR- ---------- ---------- ------R---
#Mus_Nodal           QLSVE.---- ---------- ---------- ---------G GWGRR--QR- ---------- ---------- ------R---
#Dan_BMP15           TR.S.KSG-- ---------- ----SI---- ---------- ---------- ---------- ---------- --VSDIPNFK
#Hum_BMP15_GDF9b     LR.TRQAD-- ---------- ----GI---- ---------- ---------- ---------- ---------- --SAEVTASS
#Mus_GDF9b_BMP15     MRSVRQAC-- ---------- ----SI---- ---------- ---------- ---------- ---------- --ESDAS.PS
#Sp_PRED_BMP3b_GDF10 EQNMR.IKSN RRRARNQRKK DKSKNMMLDA -EEKSRARKK KLN------- ---------- ---------- --KPRPKHLD
#SkBMP3              ERN..KQ--S KKRTRRVKSK R-KHTKTLLE -KQRQKNRKK EED------- ---------- ---------- ----------
#Xl_BMP3             GRQNEKDK-N KKKLRKG-SR QKSQTLQFDE -QTLKKARRK QWN------- ---------- ---------- ----------
#Hum_BMP3            AQAPEKSK-N KKKQRKG-PH RKSQTLQFDE -QTLKKARRK QWI------- ---------- ---------- ----------
#Mus_BMP3            TQPPEKSR-N KKKQRKG-SH QKGQTLQFDE -QTLKKARRK QWV------- ---------- ---------- ----------
#Xl_BMP3b            HKSPRKEK-K KKGQENEETL PKSPVLHFDE -RTMKKARRR QWD------- ---------- ---------- ----------
#Hum_BMP3b_GDF10     PRPGRKDR-R KKGQEVF-MA -ASQVLDFDE -KTMQKARRK QWD------- ---------- ---------- ----------
#Mus_GDF10_BMP3b     PRTGRKDR-K KKDQDTF-TA ASSQVLDFDE -KTMQKARRR QWD------- ---------- ---------- ----------
#Nv_Dpp2             ---------- ---------- ---------- ---------- ---------L SRDNSK---- ---------- ---IIMASRT
#Pl_ADMP2            ---------- ---------- ---------- ---NSIELER RWEVT---SA VEENRRTD-- SSVGRE--HK ALRRKRRA.N
#SkADMP2             ---------- ---------- ---------- ---GKR---- ---------- ---------- ---RR----- ---RKRSTSS
#Ci_ADMP             HQTKNATTFS KKNNGN---H D-TETIYTDD QFQGQEYDSN IWETYDLDYA SDGSTKPAAE TSHSRHPVST SSAHFPSFST
#SkADMP              ---------- ---------- ---------- ----NRYDES IRR------- ---------- ---KRQAT-- ---EDETAS.
#Bf_ADMP             ---------- ---------- ---------- ---------- ---------- ---------- ---------- ----------
#Dan_ADMP            ---------- ---------- ---------- ----SRRSSR ---------- ---------- ---------- ------SV--
#Xl_ADMP             ---------- ---------- ---------- ----APTSNR ---------- ---------- ---------- ------TRLG
#Gal_ADMP            ---------- ---------- ---------- ----GPRS-- ---------- ---------- ---------- ----------
#Droso_Scw           --EKR.A--- ---------- ---------- ---------- ---------- --GG------ ---------- -GSPPPPPPP
#Hum_GDF1            LA.PR.D--- ---------- ---------- ---------- ---------- ---------- ---------- --------AE
#Mus_GDF1            LP.LR.H--- ---------- ---------- ---------- ---------- ---------- ---------- --------TE
#Hum_GDF3            S-.KR.A--- ---------- ---------- ---------- ---------- ---------- ---------- --------AI
#Mus_GDF3_VgR2       SS.KR.A--- ---------- ---------- ---------- ---------- ---------- ---------- --------AI
#Dan_Vg1             RRK.S-A--- ---------- ---------- ---------- ---------- ---------- ---------- --------SY
#Xl_GDF3             QRAKR-S--- ---------- ---------- ---------- ---------- ---------- ---------- --------TH
#Xl_Vg1              PR.KR-S--- ---------- ---------- ---------- ---------- ---------- ---------- --------YS
#SkBMP10             ---------- ---------- ---------- ---------- ---------- ---------- ---------- ----SE.ALN
#Crass_GDF3          NNSLNETNTI G--------- ---------- ---------- ---------- ---------- ---------- ---HKIHSRV
#Hum_BMP10           PGEEAL--LQ M--------- ---------- ---------- ----R----- ---------- ---------- -SNIIYDSTA
#Mus_BMP10           PDEEAL--LQ M--------- ---------- ---------- ----R----- ---------- ---------- -SNMIDDSSA
#Gal_BMP9            EEQ.EEK.IA R--------- ---------- ---------- ---------- ---------- ---------- ---PRQHSSR
#Hum_BMP9_GDF2       GESSHEEDTD G--------- ---------- ---------- ----H----- ---------- ---------- -VAA.STLAR
#Mus_BMP9_GDF2       GESQEEEGLD G--------- ---------- ---------- ----Y----- ---------- ---------- -TAV.PLLAR
#Hydra_BMP58         ERL-R.SMQD S--------- ---------- ---------- ----IFIEAA E--------- ---------Q LSFVRNKTRS
#Nv_GDF5             PRTTRAKRSV N--------- ---------- ---------- ----RNIPKA VA-------- ---------S AIDTSRKRRK
#BfGDF6_BMP13        GREKR.SRR- ---------- ---------- ---------- ---------- ---------- ---------- --------KN
#Hum_GDF7_BMP12      GR..R.T.LA G--------- ---------- ---------- ----TRTAQG SG-------- ---------- ------GGAG
#Mus_GDF7_BMP12      GR..R.T.LA G--------- ---------- ---------- ----TRGAQG SGGGGG---- ---GGGGGGG GGGG.GGGAG
#Hum_GDF6_BMP13      GR..R.T.FA S--------- ---------- ---------- ----R----- ---------- ---------- --------HG
#Mus_GDF6_BMP13      GR..R.T.FA S--------- ---------- ---------- ----R----- ---------- ---------- --------HG
#Xl_GDF5             QR.KR.APLS T--------- ---------- ---------- ----R----- ---------- ---------- --------QG
#Hum_GDF5_BMP14      QR.KR.APLA T--------- ---------- ---------- ----R----- ---------- ---------- --------QG
#Mus_GDF5            QR.KR.APLA N--------- ---------- ---------- ----R----- ---------- ---------- --------QG

#Bf_Myostatin        D---SNEERC CRY-PLQVDF R-EFGWD--W IIAPNTYQAY YCAGDCPPIF LQKYP----- ---HT----- ----HLVQQV
#Dan_BMP11           H---.T.S.. ...-..T... E-A....--. ....KR.K.N ..S.Q.EYM. M....----- ---..----- ----....HA
#Hum_BMP11_GDF11     H---.S.S.. ...-..T... E-A....--. ....KR.K.N ..S.Q.EYM. M....----- ---..----- ----.....A
#Mus_GDF11_BMP11     H---.S.S.. ...-..T... E-A....--. ....KR.K.N ..S.Q.EYM. M....----- ---..----- ----.....A
#Fugu_MSTN1          E---.A.T.. ...-..T... E-.....--. ....KR.R.N ..S.E.EFLH P.Q..----- ---.A----- ----...N.A
#Dan_MSTN2           H---.T.S.. ...-..T... E-D....--. ....KR.K.N ..S.E.---- V....----- ---.S----- ----.I.NKA
#Gal_MSTN            H---.T.S.. ...-..T... E-A....--. ....KR.K.N ..S.E.EFV. .....----- ---..----- ----...H.A
#Hum_GDF8_Myostatin  H---.T.S.. ...-..T... E-A....--. ....KR.K.N ..S.E.EFV. .....----- ---..----- ----...H.A
#Mus_GDF8_Myostatin  H---.T.S.. ...-..T... E-A....--. ....KR.K.N ..S.E.EFV. .....----- ---..----- ----...H.A
#Fugu_MSTN2          N---.P.S.. ...-..T... E-D....--. ....KR.K.N ..S.E.EYMH .....----- ---..----- ----...NKA
#Dan_GDF8            N---.S.S.. ...-..T... E-D....--. ....KR.K.N ..S.E.DYMY .....----- ---..----- ----...NKA
#Droso_Gbb           LLEPMEST.S .QMQT.YI.. K-DL..H-D. ....EG.G.F ..S.E.NFPL NAHMN-A--- -TN.AIVQ-- ----T..HLL
#Pl_BMP5_8           SASSR.SDWQ .KRKN.F.N. E-DLD.Q-E. ....LG.V.F ..Q.E.AFPL NGHAN-A--- -TN.AIVQ-- ----T.DHHM
#Sp_BMP5_8           SASSL.SDWQ .KRKN.F.N. E-DLD.Q-E. ....LG.V.F ..Q.E.AFPL NGHAN-A--- -TN.AIVQ-- ----T..HHM
#Nv_BMP58            VDPRASNKKV .QRQA.H.S. .-KLR.Q-D. V...EG.S.F ..S.E.SFPL NANMN-A--- -TN.AIVQ-- ----T..HLM
#Mus_BMP8b           .GHG.HGREV ..TGE.Y.S. .-DL..L-DS V...QG.S.. ....E.IYPL NSCMN-S--- -TN.ATMQ-- ----A..HLM
#Mus_BMP8a           .GHG.RGREV ..RHE.Y.S. .-DL..L-D. V...QG.S.. ..E.E.AFPL DSCMN-A--- -TN.AILQ-- ----S..HLM
#Hum_BMP8a           .VHG.HGRQV ..RHE.Y.S. Q-DL..L-D. V...QG.S.. ..E.E.SFPL DSCMN-A--- -TN.AILQ-- ----S..HLM
#Hum_BMP8b           .VHG.HGRQV ..RHE.Y.S. Q-DL..L-D. V...QG.S.. ..E.E.SFPL DSCMN-A--- -TN.AILQ-- ----S..HLM
#SkBMP58             -DNK.RRD.S .KKRS.V.S. .-.L..Q-D. ....DG.S.F ..N.E.SFPL NAHMN-A--- -TN.AIVQ-- ----T..HLM
#Bf_BMP5_8           -EFNYRGPHV .QRRS.Y.S. .-DL..Q-D. ....DG.A.. ..F.E.SFPL NALMN-A--- -TN.AIVQ-- ----T..HLM
#X_BMP7              TAKRRFFKQA .KKHE.F.S. .-DL..Q-D. ....EG.A.. ..D.E.AFPL NSFMN-A--- -TN.AIVQ-- ----T..HF.
#Hum_BMP6_VgR1       -YNS.ELKTA ..KHE.Y.S. Q-DL..Q-D. ....KG.A.N ..D.E.SFPL NAHMN-A--- -TN.AIVQ-- ----T..HLM
#Mus_BMP6_VgR1       -YNG.ELKTA .KKHE.Y.S. Q-DL..Q-D. ....KG.A.N ..D.E.SFPL NAHMN-A--- -TN.AIVQ-- ----T..HLM
#Dan_BMP7            -GASIDPKQG .KKHE.Y.S. .-DL..Q-D. ....EG.A.. ..E.E.VFPL NSYMN-A--- -TN.AIVQ-- ----T..HFI
#Hum_BMP7            -NSS.DQRQA .KKHE.Y.S. .-DL..Q-D. ....EG.A.. ..E.E.AFPL NSYMN-A--- -TN.AIVQ-- ----T..HFI
#Mus_BMP7            -NSS.DQRQA .KKHE.Y.S. .-DL..Q-D. ....EG.A.. ..E.E.AFPL NSYMN-A--- -TN.AIVQ-- ----T..HFI
#Dan_BMP5            -QNT.EQRQA .KKHE.Y.S. .-DL..Q-D. ....EG.A.F ..D.E.SFPL NAHMN-A--- -TN.AIVQ-- ----T..HLM
#Hum_BMP5            -YNT.EQKQA .KKHE.Y.S. .-DL..Q-D. ....EG.A.F ..D.E.SFPL NAHMN-A--- -TN.AIVQ-- ----T..HLM
#Mus_BMP5            -YNT.EQKQA .KKHE.Y.S. .-DL..Q-D. ....EG.A.F ..D.E.SFPL NAHMN-A--- -TN.AIVQ-- ----T..HLM
#Nv_Dpp              --AKRRRPQY ..RH..Y... T-DV..N-D. .V..PG.H.F ..T.V..YPI AKHLN-A--- -TN.AIVQ-- ----TIMNT.
#Plat_dpp            -HQRKRKKGE ..RH..Y... S-DV...-D. .V..PG.R.. F.N.E.GFPL PEYIN-A--- -TN.AIVQ-- ----T..HS.
#Droso_Dpp           -TRRK.HDDT ..RHS.Y... S-DV...-D. .V..LG.D.. ..H.K..FPL ADHFN-S--- -TN.AVVQ-- ----T..NNM
#Sp_PRED_BMP2_4      -RKGKRLKAN ..RHE.Y... S-DVH.N-D. .V..AG.... ..R.E..FPL AEHLN-T--- -TN.AIVQ-- ----T..NS.
#Pl_BMP2_4           -RKGKRLKAN ..RH..Y... S-DVH.N-D. .V..AG.... ..H.E..FPL AEHLN-T--- -TN.AIVQ-- ----T..NS.
#Dan_BMP4            --RGRKRN.N ..RHA.Y... S-DV..N-D. .V..PG.... ..H.E..FPL ADHLN-S--- -TN.AIVQ-- ----T..NS.
#Xl_BMP4             --RPRKKNKH ..RHS.Y... S-DV..N-D. .V..PG...F ..H....FPL ADHLN-S--- -TN.AIVQ-- ----T..NS.
#Hum_BMP4            --RARKKNKN ..RHS.Y... S-DV..N-D. .V..PG...F ..H....FPL ADHLN-S--- -TN.AIVQ-- ----T..NS.
#Mus_BMP4            --RSRKKNKN ..RHS.Y... S-DV..N-D. .V..PG...F ..H....FPL ADHLN-S--- -TN.AIVQ-- ----T..NS.
#Dan_BMP2b           -RRKHHQRSN ..RHA.Y... S-DV..N-E. .V..PG.H.F ..H.E..FPL PDHLN-S--- -TN.AIVQ-- ----T..NS.
#Xl_BMP2             --QRKRLKSS ..RH..Y... S-DV..N-D. .V..PG.H.F ..H.E..FPL ADHLN-S--- -TN.AIVQ-- ----T..NS.
#Hum_BMP2            --QRKRLKSS .KRH..Y... S-DV..N-D. .V..PG.H.F ..H.E..FPL ADHLN-S--- -TN.AIVQ-- ----T..NS.
#Mus_BMP2            --QRKRLKSS .KRH..Y... S-DV..N-D. .V..PG.H.F ..H.E..FPL ADHLN-S--- -TN.AIVQ-- ----T..NS.
#Bf_BMP2_4           -KQRRRLKAN ..RHS.Y... S-DV..N-D. .V..PG.... ..H.E..FPL ADHLN-S--- -TN.AIVQ-- ----T..NS.
#SkBMP24             -RARRRLKLN .KRHE.Y... N-DV..N-D. .V..PG.H.F ..H.E..FPI AEHLN-S--- -TN.AIVQ-- ----T..NS.
#Sp_Univin           -FPTASLTNL .QRHR.F.S. .-DV..E-N. ....MG.... ..D.E..FPL GERLN-G--- -TN.AIIQ-- ----T..NSI
#Pl_Univin           -FPT.SLTNL .QRHR.F.S. .-DV..E-D. ....MG.... ..D.E..FPL GERLN-G--- -TN.AIIQ-- ----T..NSI
#Bf_Univin           ---P.GPGNI .KRRK.YIR. K-DV...-D. ....QG.M.. H.S.E..FPL NEHLN-G--- -TN.AVIQ-- ----T..NSL
#Skunivin            ---KPEHADI .KRH..Y.N. .-.V..H-D. ....AG.E.F ..H....FPL NENLN-G--- -TN.AIIQ-- ----T..NTI
#Sp_TGFb2            -----.SPN. .LR-..VIN. .RDLK.N--. .RQ.RN.SPN F...S..Y.L SA----D--- -TS.ASVL-- ----S.YKHL
#Pl_TGFbeta          -----.SPN. .LR-..NIN. .RDLK.N--. .RQ.RV.SPN F...S..Y.L SA----D--- -TS.ASVL-- ----S.YKHL
#Hum_TGFb1           S----T.KN. .VR-Q.YI.. .KDL..K--. .HE.KG.H.N F.L.P..Y.W SL----D--- -TQYSKVL-- ----A.YN.H
#Mus_TGFb1           S----T.KN. .VR-Q.YI.. .KDL..K--. .HE.KG.H.N F.L.P..Y.W SL----D--- -TQYSKVL-- ----A.YN.H
#Hum_TGFb2           N----VQDN. .LR-..YI.. KRDL..K--. .HE.KG.N.N F...A..YLW SS----D--- -TQ.SRVL-- ----S.YNTI
#Gal_TGFb2           N----VQDN. .LR-..YI.. KRDL..K--. .HE.KG.H.N F...A..YLW SS----D--- -TQ.SRVL-- ----S.YNTI
#Mus_TGFb3           N----L..N. .VR-..YI.. .QDL..K--. VHE.KG.Y.N F.S.P..YLR SA----D--- -TT.STVL-- ----G.YNTL
#Gal_TGFb3           N----L..N. .VR-..YIEL PTDL..K--. VHE.KG.F.N F.S.P..YLR SA----D--- -TT.STVL-- ----G.YNTL
#Bf_TGFbeta          K---PK.PN. .LR-E.YI.. QRDL..K--. .H..KG.N.N F...S..YLW ST----D--- -SQ.STII-- ----G.YSTL
#SkTGFbeta           I---PT.TN. .LR-Q.YI.. KKDL..T--. .H..QG.N.N ..G.A..YLW S.----N--- -TQ..TIL-- ----S.Y.SL
#Pl_ADMP1            P---TRSAG. M.K-NMY.SL D-AI..S-P. ....KG.D.. R.N.G..LKS RS---EDEYS WSN.AKV--- ----QAIMNR
#Sp_MSTN02795        N----.PTG. .LQ-.FS.HR D-DLN.S--. L...TNI.LN ..R.S.DSGT SP---IFNHS SIFYAHT--- ----MRQINS
#Sp_Activin          -----RTTD. ..Q-IFR.H. L-DL...--. V.S.RGFD.N ..R.S.SNFN SP---SLTHT SIM..----- ----AREKNP
#Pl_Activin          -----.TTD. ..Q-NFR.H. L-DL...--. V.S.RGFD.N ..R.S.ANFN SP---SLRHT SIM..----- ----ARSKNP
#Sp_MSTN17647        .---RL.RE. .K.-..V... Q-Q....--. ....R..D.N ..S.S..DHY FY---RYPHT QLISQ----- ----M----D
#SkGDF811            K---.E.... ...-..V... V-.LT..--. ....K..S.. ....E..NVY NL---QNAHS YFVER----- ----A----N
#Droso_myoglianin    N---DHDM.. ...-..K.N. T-S...H--F VV..TSFD.. F.S...KVGY .E---QYPHT HLAAL----- ----T-----
#Nv_MSTNA            Y---.H.R.. ...-E.T... E-K.S.N--. ....KRFR.. ..T.E.QE.M .P---MYPHA HMVKK----- ----S-----
#Hum_inhibinAlpha    A----AHAN. H.V-A.NIS. Q-.L..E-R. .VY.PSFIFH ..H.G.GLHI P-----PNLS LPVPGAPP-- ----TPA.PY
#Mus_InhA            A----AHAF. H.A-A.NIS. Q-.L...-R. .VH.PSFIFH ..H.S.GMPT ------SDLP LPVPGVPP-- ----TP..PL
#Droso_Actv_beta     A----LNGQ. .KE-SFY.S. K-AL...-D. ....RG.F.N ..R...TGS. R----TPDTF QTF.AHFI-- --EEYRKMGL
#Hum_InhibinBetaB    R----TN-L. ..Q-QFFI.. .-LI..N-D. ....TG.YGN ..E.S..AYL AG---VPGSA SSF..AVV-- --NQYRMRGL
#Mus_inhibinBetaB    R----TS-L. ..Q-QFFI.. .-LI..N-D. ....TG.YGN ..E.S..AYL AG---VPGSA SSF..AVV-- --NQYRMRGL
#Dan_ActbA           K----AR-V. .KR-QFY.N. K-DI..N-D. ....SG.H.N ..E...ASNV AS---ITGNS LSF.STVI-- --SHYRIRGY
#Hum_inhibinBetaA    K----VN-I. .KK-QFF.S. K-DI..N-D. ....SG.H.N ..E.E..SHI AG---TSGSS LSF.STVI-- --NHYRMRGH
#Mus_Inh_bA          K----VN-I. .KK-QFF.S. K-DI..N-D. ....SG.H.N ..E.E..SHI AG---TSGSS LSF.STVI-- --NHYRMRGH
#Hum_InhibinBetaE    A----TP-L. ..R-DHY... Q-.L..R-D. .LQ.EG..LN ..S.Q...HL AG---SPGIA ASF.SAVF-- --SLLKANNP
#MusInhibinBetaE     E----TP-L. ..R-DHY... Q-.L..R-D. .LQ.EG..LN ..S.Q...HL AG---SPGIA ASF.SAVF-- --SLLKANNP
#Hum_InhibinBetaC    G----SR-M. ..Q-EFF... .-.I..H-D. ..Q.EG.AMN F.I.Q..LHI AG---MPGIA ASF..AVL-- --NLLKANTA
#MusInhibinBetaC     A----SR-M. ..Q-EFF... .-.I..N-D. ..Q.EG.AMN F.T.Q..LHV AG---MPGIS ASF..AVL-- --NLLKANAA
#Droso_dawdle        G----MT-E. ..E-H.YIS. .-DI..S-N. .LK.EG.N.. F.R.S.SSVA S-----VTQA ASH.SSIM-- --KILSTSGA
#Skactivin           S----IS-I. ..K-SFY.S. E-DIH.N-D. ..E.SGFY.N H.N.S.EGNT .-----P--- RYQ..TMMQR VSRLYSRHNS
#Nv_Actv             G----MR-E. ..Q-EFY.S. E-.M...-N. .LV.RGFN.N ..T.S.YGHI .-----P--- VYH..EVIQK VALLR-----
#Sp_Lefty            EG--EE.H.. ..R-RKY... .-DLS.TSR. ..E.AGFE.F D.Y.P.HNFR SRH-IRDIFR LPFYGGSP-- ----SGL---
#Pl_Lefty            EG--EE.H.. ..R-RKY... .-DLS.TSR. ..E.AGFE.F D.Y.P.HNPR SRH-IRDVFR LPFFGASS-- ----SGSSIF
#Hum_LeftyA          EAPMTEGT.. ..Q-EMYI.L Q-GMK.AKN. VLE.PGFL.. E.V.T.QQPP EAL-A---FN WPF------- ----------
#Hum_LeftyB          EAPMTEGT.. ..Q-EMYI.L Q-GMK.AEN. VLE.PGFL.. E.V.T.RQPP EAL-A---FK WPF------- ----------
#Mus_LeftyB          EVPVTEGT.. ..Q-EMYL.L Q-GMK.AEN. .LE.PGFLT. E.V.S.LQLP ESL-T---IG WPF------- ----------
#Mus_LeftyA          EAPVTEGT.. ..Q-EMYL.L Q-GMK.AEN. .LE.PGFLT. E.V.S.LQLP ESL-T---SR WPF------- ----------
#SkLefty             GT--A-S.T. ..R-.KYIS. .-NME.TNR. ..E.RG.E.. E.V.P.HIRH SSQ-A---TD ---------- ----------
#Ci_TGFbLig          RH--RRHRK. ..E-KRFIS. .-.ME.AKD. ..E.SG.D.. Q...G.SSSR RKN-S---KR ---------- ----------
#Bf_Lefty            LP--.RSN.. ..S-ENYI.. T-DLPFAEQF .LE.RG.D.F Q.G.G..KRA RWY-M---HN DPE------- ----------
#Dan_Lefty1          NK--D-R.M. ..E-QYFIN. .-ALT.TQY. ..E.SG...F R.K.G.RQPK RNY-G---YG ---------- ----------
#Sp_MSTN22079        C---.GYPG. ..R-TMD.S. S-DL..--S. MV..RRLTTS V.I.S.LAPN MT-FESF--- -----MVN-- ----LMQGHG
#Hum_GDF9            F---LLPQNE .ELHDFRLS. S-QLK..-N. .V..HR.NPR ..K....RAV GHR.GSPVHT -----MVQ-- ----NIIYEK
#Mus_GDF9            F---LFPQNE .ELHDFRLS. S-QLK..-N. .V..HR.NPR ..K....RAV RHR.GSPVHT -----MVQ-- ----NIIYEK
#hum_GDF15           ----LGPG.. ..LHTVRASL E-DL..A-D. VLS.REV.VT M.I.A..SQ. RA---ANMHA -----QIK-- ----TSLHRL
#Mus_GDF15           ----LGPG.. .HLETV.ATL E-DL..S-D. VLS.RQL.LS M.V.E..HLY RS---ANTHA -----QIK-- ----ARLHGL
#Sp_Maverick_GDF15   Y---QQSDE. ..RRN.TIS. .-.LR-F-N. .L..LE.N.H F...A.TDFY NL---ADTNA -----LIR-- ----TVIRLE
#Pl_Maverick_GDF15   Y---QQSGD. ..RRN.TIS. .-.LN-L-NF .L..LE.N.. F.E.E.TELY NL---VDTHA -----LLR-- ----A.IRSN
#Droso_Mvrick        ----KLHQ.. ..N-Q.D.A. K-SIKGF-EF .LQ.KVFD.G ..H.R...RH NP---AHHHA -----LLQ-- ----S.IW.E
#Crass_GDF2          G---DG.S.. ..F-TTTIA. S-DL..N-D. .L..PD.E.H ..D.S..DR. KM---ANTFA -----GIQ-- ----ARLHAL
#Bf_MSTN_like        G---DG.T.. ...-..Y.N. T-KI..G-D. .V..EGFN.F ..D.S..YRY KS---ANTHS -----LIK-- ----STLHHL
#SkMSTN              .---DGRQ.. ..F-R.D.N. .-DIK.G-D. .LS.KV.N.. ..N.G..HYH KP---ASTYA -----IIK-- ----S.M-HS
#SkNodalC            NKLVDRPAYP .EKSD.MI.. E-KI..S-A. V.F.K.FN.F Q.V.S.SSRA DG--N-P--- -TN.AIIQ-- ----GM.RK.
#SknodalA            NEATDVYQHP .ERVE.I... D-KI..G-S. ..F.KKFD.. Q.V.S..GPV DGEHN-P--- -NN.AIIQ-- ----NM.HTS
#SkNodalB            EKAIRE.NHP ..REG.T... D-KI..G-S. ..H.KKFN.. Q.V.S..GPV DGDHN-P--- -NN.AIIQ-- ----SMLNKS
#Lv_Nodal            LRQERERSGP ..RVDMD... G-RI...-E. ..Y.KQFN.. R.V.T.AGPL DSGDN-P--- -SN.AIMQ-- ----D.IRLK
#Pl_Nodal            LRLEEESSGP ..RVDMD... G-RI...-E. ..Y.KQFN.. R.V.T.SGPL DSGDN-P--- -SN.AIMQ-- ----D.IRMH
#Sp_Nodal            LRLEREQSGP ..RIDMD... G-RI...-E. ..Y.KQFN.. R.V.T.KGPL DSRDN-P--- -SN.AVMQ-- ----D..RLH
#Bf_nodal            TDSSKK.DTP .KKVEFW... D-HI..G-T. ..Y.KRFN.F R.E.V..TPV D.L.H-P--- -TN.AVMT-- ----SILNLH
#Amp_Nodal           TDSSKKQDTP .KKVEFW... D-HI..G-T. ..Y.KRFN.F R.E.A..TPV D.L.H-P--- -TN.AVMT-- ----SILNLH
#Dan_Sqt             SHEGGEKKPL .KKVDMW... D-QI..S-D. .VY.KR.N.. R.E.S..TPV DETFT-P--- -TN.AYMQ-- ----S.LKLH
#Xnr5                SRPVGDDKTL .KRVDMI... E-KI..G-DL ..Y.KRFN.. R.E.S..IPL DENFK-P--- -TN.AYIK-- ----S..NFF
#Xnr2                SRSVG--KTL ..RVDMI... E-KIE.G-DR .VY.KRFN.. R.E.A..IPL NETFK-P--- -TN.AYIK-- ----S..KLY
#Dan_Cyc             QRTPLHKSTT ..RVDMH... N-QI..G-S. .VF.KK.N.. R.E.A..NPL GEELR-P--- -TN.AYMQ-- ----S.LKYH
#Hum_Nod             -HHLPDRSQL ..KVKF.... N-LI..G-S. ..Y.KQ.N.. R.E.E..NPV GEEFH-P--- -TN.AYIQ-- ----S.LKRY
#Mus_Nodal           -HHLPDRSQL ..RVKF.... N-LI..G-S. ..Y.KQ.N.. R.E.E..NPV GEEFH-P--- -TN.AYIQ-- ----S.LKRY
#Dan_BMP15           QGLNRVTKNN .KLYSSS... K-DL...-H. V...HK.NPG ..M....R.L HYG.N-S--- -PN.AIMQ-- ----TFISEL
#Hum_BMP15_GDF9b     SKHSGP.NNQ .SLH.F.IS. .-QL...-H. ....PF.TPN ..K.T.LRVL RDGLN-S--- -PN.AIIQ-- ----N.IN.L
#Mus_GDF9b_BMP15     QEHDGSVNNQ .SLH.YK.S. H-QL...-H. ....RL.TPN ..K.I.TRVL PYGLN-S--- -PN.AIIQ-- ----S..NEL
#Sp_PRED_BMP3b_GDF10 IGTPTEATNV .DRHSMN... Q-AI...-DY V...A.F..F ....Q.AFPI QKELH-P--- -SN.ALIQ-- ----SIMHLL
#SkBMP3              EQ-DQYTWKL .GRHVMR... Q-LI..N-AY V.S.KSFD.F ..S.E..FPM TKELN-P--- -SN.AAVQ-- ----SI.HAL
#Xl_BMP3             ------.P.N .ARRY.K... A-DI..S-E. ..S.KSFD.. ..S.A.QFPM PKSLK-P--- -SN.ATIQ-- ----SI.RA.
#Hum_BMP3            ------.P.N .ARRY.K... A-DI..S-E. ..S.KSFD.. ..S.A.QFPM PKSLK-P--- -SN.ATIQ-- ----SI.RA.
#Mus_BMP3            ------.P.N .ARRY.K... A-DI..S-E. ..S.KSFD.F ..S.A.QFPM PKSLK-P--- -SN.ATIQ-- ----SI.RA.
#Xl_BMP3b            ------.P.V .SRRY.K... A-DI..S-E. ..S.KSFD.. ..S.A.EFPM AKVVR-P--- -SN.ATIQ-- ----SI.KA.
#Hum_BMP3b_GDF10     ------.P.V .SRRY.K... A-DI..N-E. ..S.KSFD.. ....A.EFPM PKIVR-P--- -SN.ATIQ-- ----SI.RA.
#Mus_GDF10_BMP3b     ------.P.V .SRRY.K... A-DI..N-E. ..S.KSFD.. ....A.EFPM PKIVR-P--- -SN.ATIQ-- ----SI.RA.
#Nv_Dpp2             RSRRDVADNL ..RHR.F.K. Q-.LN.S-D. .L..RGFS.. ..T.T..EVI E.YFN-P--- -TN.AIIQ-- ----N.LHHR
#Pl_ADMP2            RSSSRPGRTK .QPEQYE.N. E-DI..T-T. .V..R..HSN F.E.Y..FPL DSHFN-G--- -TN.AAVQ-- ----AILHTR
#SkADMP2             ARRSNTRSKK .QLYEFY... Q-KV..S-D. .....G.N.N F.N.H..FPL DPHFN-A--- -TN.ATVQ-- ----AILNTK
#Ci_ADMP             LSTEASAS.H ..RY..Y... E-.M..S-G. ..H.QG.N.. H.R.K.SFPI S.NLK-P--- -SN.ATVQ-- ----SIMHTL
#SkADMP              PMPTKQYKTP .SKQK.Y... E-.I..S-G. ..S.RG.N.. H.K.E..FPL G.TSK-P--- -TN.ATVQ-- ----SI.NAL
#Bf_ADMP             --YE.IQFEP .TRRN.Y... D-AI..S-G. ..S.KG.N.. H.K.K..FPL G.SQK-P--- -TN.ATVQ-- ----SIMNAL
#Dan_ADMP            .YDERG.KMA .QRQ..Y... E-.I..S-G. .VS.KG.N.. H.K.S.IFPL S.NMR-P--- -TN.AIVQ-- ----SIINTL
#Xl_ADMP             RSVEEDGQLP .QRH..Y... E-.I..S-G. ..S.RG.N.. H.K.S..FPL G.NMR-P--- -TN.ATVQ-- ----SIINAL
#Gal_ADMP            -ARSLDRLQP .QRH..S... E-.I..S-G. ..S.RG.N.. H.R.S..FPL GENMR-P--- -TN.ATVQ-- ----SIINAL
#Droso_Scw           PVDLYRPPQS .ERLNFT... K-.LHMH-N. V...KKFE.. F.G.G.NFPL GT.MN-A--- -TN.AIVQ-- ----T.MHLK
#Hum_GDF1            PVLGGGPGGA ..ARR.Y.S. .-.V..H-R. V...RGFL.N ..Q.Q.ALPV ALSGS-GGPP ALN.AVLR-- ----A.MHAA
#Mus_GDF1            PRVEVGPVGT ..TRR.H.S. .-.V..H-R. V...RGFL.N F.Q.T.ALPE TLRG.-GGPP ALN.AVLR-- ----A.MHAA
#Hum_GDF3            PVPKLSCKNL .HRHQ.FIN. .-DL..H-K. ....KGFM.N ..H.E..FSL TISLN-S--- -SNYAFMQ-- ----A.MHA.
#Mus_GDF3_VgR2       SVPKGFCRNF .HRHQ.FIN. Q-DL..H-K. V...KGFM.N ..H.E..FSM TTYLN-S--- -SNYAFMQ-- ----A.MHMA
#Dan_Vg1             YLP-VTPSNV .KPRR.YI.. K-DV..Q-D. ....QG.L.N ..H.E..FPL SESLN-G--- -TN.AILQ-- ----T..HSF
#Xl_GDF3             SSP-PTPSNI .KKRR.YI.. K-DV..Q-N. V...RG.M.N ..H.E..YPL TEMLR-G--- -TN.AVLQ-- ----T..HS.
#Xl_Vg1              KLP-FTASNI .KKRH.Y.E. K-DV..Q-N. V...QG.M.N ..Y.E..YPL TEILN-G--- -SN.AILQ-- ----T..HSI
#SkBMP10             RMKRAGSKNA .QRQ.MY.H. K-DI...-E. ....KG.... Q.N.K.TFPL TDHWS-P--- -TK.AIVQ-- ----T..HSA
#Crass_GDF3          KRRGRRSGGL ..RR.MT.N. A-DIQ..-S. .L..SS.E.. E.V.K.HFPV NERLS-P--- -SLTMP---- ----------
#Hum_BMP10           RIRRNAKGNY .KRT..YI.. K-.I...-S. ....PG.E.. E.R.V.NYPL AEHLT-P--- -TK.AIIQ-- ----A..HLK
#Mus_BMP10           RIRRNAKGNY .KKT..YI.. K-.I...-S. ....PG.E.. E.R.V.NYPL AEHLT-P--- -TK.AIIQ-- ----A..HLK
#Gal_BMP9            SKRS-IGANH ..RTS.H.N. K-.I...-S. ....KD.E.F E.K.G.FFPL TDNVT-P--- -TK.AIVQ-- ----T..HLQ
#Hum_BMP9_GDF2       RKRSAGAGSH .QKTS.R.N. E-DI...-S. ....KE.E.. E.K.G.FFPL ADDVT-P--- -TK.AIVQ-- ----T..HLK
#Mus_BMP9_GDF2       RKRSTGASSH .QKTS.R.N. E-DI...-S. ....KE.D.. E.K.G.FFPL ADDVT-P--- -TK.AIVQ-- ----T..HLK
#Hydra_BMP58         NGSEN.LGSR .DKH..YIG. K-DL..S-D. ....DG.R.N ..G...SFPL DNNAN-A--- -TN.AIIQ-- ----T..HMM
#Nv_GDF5             KSRRQR.K.K ..RKRMY... .-LL..S-D. ....QG.D.. L.E.E.KYPI DNYLR-P--- -TN.ATVQ-- ----TI.NSL
#BfGDF6_BMP13        ASPRRTRRHG .MRRS...S. H-DL...-D. ....TN.D.H ....A.SFPL RSHLE-P--- -TN.AIVQ-- ----T..NSM
#Hum_GDF7_BMP12      RGHGRRGRSR .SRK..H... K-.L...-D. ....LD.E.. H.E.L.DFPL RSHLE-P--- -TN.AIIQ-- ----T.LNSM
#Mus_GDF7_BMP12      RGHGRRGRSR .SRKS.H... K-.L...-D. ....LD.E.. H.E.V.DFPL RSHLE-P--- -TN.AIIQ-- ----T.LNSM
#Hum_GDF6_BMP13      KRHGKKSRLR .SKK..H.N. K-.L...-D. ....LE.E.. H.E.V.DFPL RSHLE-P--- -TN.AIIQ-- ----T.MNSM
#Mus_GDF6_BMP13      KRHGKKSRLR .SRK..H.N. K-.L...-D. ....LE.E.. H.E.V.DFPL RSHLE-P--- -TN.AIIQ-- ----T.MNSM
#Xl_GDF5             KRPNK.SKAR .SKK..H.N. K-DM...-D. ....LE.E.. H.E.L.EFPL RSHLE-P--- -TN.AVIQ-- ----T.MNSM
#Hum_GDF5_BMP14      KRPSK.LKAR .SRKA.H.N. K-DM...-D. ....LE.E.F H.E.L.EFPL RSHLE-P--- -TN.AVIQ-- ----T.MNSM
#Mus_GDF5            KRPSK.LKAR .SRKA.H.N. K-DM...-D. ....LE.E.F H.E.L.EFPL RSHLE-P--- -TN.AVIQ-- ----T.MNSM

#Bf_Myostatin        NK----A-GS V-GPCCTPT- -KMSNISM-- LYFDDD-G-- -----NIIYA KLPDMKVDRC GCS------- ----------
#Dan_BMP11           .P----R-.. A-.......- -...P.N.-- ...N.K-Q-- -----Q..HG .I.G.V.... ...------- ----------
#Hum_BMP11_GDF11     .P----R-.. A-.......- -...P.N.-- ...N.K-Q-- -----Q...G .I.G.V.... ...------- ----------
#Mus_GDF11_BMP11     .P----R-.. A-.......- -...P.N.-- ...N.K-Q-- -----Q...G .I.G.V.... ...------- ----------
#Fugu_MSTN1          .P----R-.T A-..R....- -...P.N.-- ...NRK-E-- -----Q...G .I.S.V..H. ...------- ----------
#Dan_MSTN2           .P----R-.. A-.......- -...P.N.-- ...N.R-E-- -----Q...G .I.S.V..L. ...------- ----------
#Gal_MSTN            .P----R-.. A-.......- -...P.N.-- ...NGK-E-- -----Q...G .I.A.V.... ...------- ----------
#Hum_GDF8_Myostatin  .P----R-.. A-.......- -...P.N.-- ...NGK-E-- -----Q...G .I.A.V.... ...------- ----------
#Mus_GDF8_Myostatin  .P----R-.. A-.......- -...P.N.-- ...NGK-E-- -----Q...G .I.A.V.... ...------- ----------
#Fugu_MSTN2          .P----R-.T A-.......- -...P.N.-- ...NQE-Q-- -----Q...G .I.S.V.... ..L------- ----------
#Dan_GDF8            SP----R-.T A-.......- -...P.N.-- ...NGK-E-- -----Q...G .I.S.V.... ...------- ----------
#Droso_Gbb           EP----K-KV P-K...A..- -RLGALPV-- ..HLN.-E-- -----.VNLK .YRN.I.KS. ..H------- ----------
#Pl_BMP5_8           SP----N-TV P-Q...A..- -.L.P.TV-- ..Y..S-R-- -----.VVLK .YKN.V.RA. ..L------- ----------
#Sp_BMP5_8           SP----S-HV P-Q...A..- -.L.P.TV-- ..Y..S-R-- -----.VVLK .YKN.V.RA. ..L------- ----------
#Nv_BMP58            .P----K-TV P-K...A..- -EL.P..V-- ....Q.-N-- -----.VVLK .YNK.V.KA. ..H------- ----------
#Mus_BMP8b           KP----D-II P-KV..V..- -EL.A..L-- ..Y.RN-N-- -----.V.LR RERN.V.QA. ..H------- ----------
#Mus_BMP8a           KP----D-VV P-KA..A..- -.L.AT.V-- ..Y.SS-N-- -----.V.LR .HRN.V.KA. ..H------- ----------
#Hum_BMP8a           KP----N-AV P-KA..A..- -.L.AT.V-- ..Y.SS-N-- -----.V.LR .HRN.V.KA. ..H------- ----------
#Hum_BMP8b           KP----N-AV P-KA..A..- -.L.AT.V-- ..Y.SS-N-- -----.V.LR .HRN.V.KA. ..H------- ----------
#SkBMP58             DP----E-AV P-K...A..- -.LNA..V-- .....S-S-- -----.V.LK .YRN.I.KS. ..H------- ----------
#Bf_BMP5_8           .P----Q-HV P-K...A.I- -.L.A..V-- ....ES-S-- -----.V.LK .YRN.V.KS. ..H------- ----------
#X_BMP7              .P----E-TV P-K...A..- -QLNG..V-- .....S-S-- -----.V.LK .YKN.V.QA. ..H------- ----------
#Hum_BMP6_VgR1       .P----E-YV P-K...A..- -.LNA..V-- .....N-S-- -----.V.LK .YRN.V.RA. ..H------- ----------
#Mus_BMP6_VgR1       .P----E-YV P-K...A..- -.LNA..V-- .....N-S-- -----.V.LK .YRN.V.RA. ..H------- ----------
#Dan_BMP7            .P----E-TV P-K...A..- -QLHG..V-- .....S-S-- -----.V.LK .YRN.V.RA. ..H------- ----------
#Hum_BMP7            .P----E-TV P-K...A..- -QLNA..V-- .....S-S-- -----.V.LK .YRN.V.RA. ..H------- ----------
#Mus_BMP7            .P----D-TV P-K...A..- -QLNA..V-- .....S-S-- -----.V.LK .YRN.V.RA. ..H------- ----------
#Dan_BMP5            FP----D-NV P-K...A..- -.LNA..V-- .....S-S-- -----.V.LK .YRN.V.RS. ..H------- ----------
#Hum_BMP5            FP----D-HV P-K...A..- -.LNA..V-- .....S-S-- -----.V.LK .YRN.V.RS. ..H------- ----------
#Mus_BMP5            FP----D-HV P-K...A..- -.LNA..V-- .....S-S-- -----.V.LK .YRN.V.RS. ..H------- ----------
#Nv_Dpp              DS------NV P-NA..I..- -TLNP..I-- .SLNEF-D-- -----KVVLK NYK..VIEG. ..R------- ----------
#Plat_dpp            .P----E-AV P-R...V..- -EL.P...-- ..V.EH-D-- -----KVTLK NYQ..V.VG. ..R------- ----------
#Droso_Dpp           .P----G-KV P-KA..V..- -QLDSVA.-- ..LN.Q-S-- -----TVVLK NYQE.T.VG. ..R------- ----------
#Sp_PRED_BMP2_4      .P----.-LV P-KA..V..- -EL.A...-- ..L.EY-E-- -----KVVLK NYQ..V.EG. ..R------- ----------
#Pl_BMP2_4           .P----.-LV P-KA..V..- -EL.A...-- ..L.EY-E-- -----KVVLK NYQ..V.EG. ..R------- ----------
#Dan_BMP4            .T------NI P-KW..V..- -EL.A...-- ..L.ET-D-- -----RVVLK NYQE.V.EG. ..R------- ----------
#Xl_BMP4             .S------SI P-KA..V..- -EL.A...-- ..L.EY-D-- -----KVVLK NYQE.V.EG. ..R------- ----------
#Hum_BMP4            .S------SI P-KA..V..- -EL.A...-- ..L.EY-D-- -----KVVLK NYQE.V.EG. ..R------- ----------
#Mus_BMP4            .S------SI P-KA..V..- -EL.A...-- ..L.EY-D-- -----KVVLK NYQE.V.EG. ..R------- ----------
#Dan_BMP2b           .S------NI P-KA..I..- -EL.P..L-- ..L.EY-E-- -----KV.LK NYQ..V.EG. ..R------- ----------
#Xl_BMP2             .T------NI P-KA..V..- -EL.A...-- ..L.EN-E-- -----KVVLK NYQ..V.EG. ..R------- ----------
#Hum_BMP2            .S------KI P-KA..V..- -EL.A...-- ..L.EN-E-- -----KVVLK NYQ..V.EG. ..R------- ----------
#Mus_BMP2            .S------KI P-KA..V..- -EL.A...-- ..L.EN-E-- -----KVVLK NYQ..V.EG. ..R------- ----------
#Bf_BMP2_4           .P----L-AV P-KA..V..- -DL.P...-- ..LNEN-D-- -----QVVLK NYQ..V.EG. ..R------- ----------
#SkBMP24             SP----D-SV P-KA..V..- -DL.P...-- ..L.EF-D-- -----KVVLK NYQ..V.EG. ..R------- ----------
#Sp_Univin           DN----R-AV P-KV..A..- -.L.G...-- ....NN-E-- -----.VVLR QYE..V.EA. ..R------- ----------
#Pl_Univin           DS----R-AV P-KV..A..- -.L.G...-- ....NN-E-- -----.VVLR QYE..V.EA. ..R------- ----------
#Bf_Univin           TP----D-SV P-PA..A..- -.W.S...-- ....NN-.-- -----DVVLR QYE..V..G. ..R------- ----------
#Skunivin            EP----N-AV KSKA..A..- -.L.S...-- ....NN-D-- -----.VVLR QYEN.V.EA. ..L------- ----------
#Sp_TGFb2            .P----D-A. P-S...S.Q- -TFKPLTI-- .FYN--R.-- -----RPEIR Q.NN.IIET. R..------- ----------
#Pl_TGFbeta          .P----D-A. P-S...S.H- -SFKPLTI-- .FYN--R.-- -----RPEIR Q.NN.IIES. R..------- ----------
#Hum_TGFb1           .P----G-A. A-A...V.Q- -ALEPLPI-- V.YV--GR-- -----KPKVE Q.SN.I.RS. K..------- ----------
#Mus_TGFb1           .P----G-A. A-S...V.Q- -ALEPLPI-- V.YV--GR-- -----KPKVE Q.SN.I.RS. K..------- ----------
#Hum_TGFb2           .P----E-A. A-S...VSQ- -DLEPLTI-- ..YI--GK-- -----TPKIE Q.SN.I.KS. K..------- ----------
#Gal_TGFb2           .P----E-A. A-S...VSQ- -DLEPLTI-- ..YI--GK-- -----TPKIE Q.SN.I.KS. K..------- ----------
#Mus_TGFb3           .P----E-A. A-S...V.Q- -DLEPLTI-- ..YV--GR-- -----TPKVE Q.SN.V.KS. K..------- ----------
#Gal_TGFb3           .P----E-A. A-S...V.Q- -DLEPLTI-- ..YV--GR-- -----TPKVE Q.SN.V.KS. K..------- ----------
#Bf_TGFbeta          .P----H-A. A-S...V.S- -ELEPLTI-- ..YQ--GR-- -----KPRIE Q.SS.V.TS. K..------- ----------
#SkTGFbeta           .P----D-A. A-V...V.K- -TLESLTI-- ..YE--SR-- -----KPKIT Q.TN.VLTS. K..------- ----------
#Pl_ADMP1            R.----R-.V A-P...VHR- -YSPSD.RLS MWNLKQ-E-- ----TFVL-T E....I.AK. ..R------- ----------
#Sp_MSTN02795        SL----R-MR L-L.....K- -RLGDVQ.-- .IKSG.-D-- ----TIYR-R TYQILM.RE. ..A------- ----------
#Sp_Activin          -N----F-NI P-R.....R- -STGTL..-- I.INE.-.-- ----QFYT-V DM.E.RILS. ...------- ----------
#Pl_Activin          -G----L-NI P-R...S.K- -SSGML..-- I.INE.-.-- ----QFYT-V DM.E.RILS. ...------- ----------
#Sp_MSTN17647        -R----L-AV A-....S.S- -..TSV.L-- .I..E.-.-- ----DIRN-. E.Q..A.EK. D.A------- ----------
#SkGDF811            -P----R-.H A-.R...GS- -E..P...-- I..I.E-K-- ----SIMF-G VV...VTIK. E..------- ----------
#Droso_myoglianin    --------T. A-T...S..- -...SL.L-- .....N-H-- ----NLVL-S VI.N.S.EG. S..------- ----------
#Nv_MSTNA            --------TG K-R...S..- -...S...-- I...FN-Q-- ----QIMF-E EV.A.VAET. ..T------- ----------
#Hum_inhibinAlpha    SL----L-PG A-Q...AALP GT.RPLHV-- RTTS.G-.-- ----YSFK.E TV.NLLTQH. A.I------- ----------
#Mus_InhA            FL----V-PG A-K...AALP GS.RSLRV-- RTTS.G-.-- ----YSFK.E MV.NLITQH. A.I------- ----------
#Droso_Actv_beta     M-------NG M-R...A.I- -.F.SM.L-- I.YG..-.-- -----I.K-R D..K.V..E. ..P------- ----------
#Hum_InhibinBetaB    .P----G--T .-NS..I..- -.L.TM..-- .....E-Y-- ----NIVK-R DV.N.I.EE. ..A------- ----------
#Mus_inhibinBetaB    .P----G--P .-NS..I..- -.L.SM..-- .....E-Y-- ----NIVK-R DV.N.I.EE. ..A------- ----------
#Dan_ActbA           SP----F-TN I-KS..V..- -RLRAM..-- ..YNEE-Q-- ----KIVK-K DIQN.I.EE. ...------- ----------
#Hum_inhibinBetaA    SP----F-AN L-KS..V..- -.LRPM..-- ..Y..G-Q-- ----NI.K-K DIQN.I.EE. ...------- ----------
#Mus_Inh_bA          SP----F-AN L-KS..V..- -.LRPM..-- ..Y..G-Q-- ----NI.K-K DIQN.I.EE. ...------- ----------
#Hum_InhibinBetaE    W-------PA S-TS..V..- -ARRPL.L-- ..L.HN-.-- ----NVVK-T DV...V.EA. ...------- ----------
#MusInhibinBetaE     W-------PA G-SS..V..- -ARRPL.L-- ..L.HN-.-- ----NVVK-T DV...V.EA. ...------- ----------
#Hum_InhibinBetaC    AG----T-TG G-.S..V..- -ARRPL.L-- ..Y.R.-S-- ----NIVK-T DI...V.EA. ...------- ----------
#MusInhibinBetaC     AG----T-TG R-.S..V..- -SRRPL.L-- ..Y.R.-S-- ----NIVK-T DI...V.EA. ...------- ----------
#Droso_dawdle        ..----S-LE L-V....AK- -QY.SLQL-- VVM.SS-N-- ----TATV-K T..N.V.ES. ..R------- ----------
#Skactivin           QR----P-SD L-T......- -A..G.TL-- ..YNST-.-- ----YI.K-K N..N.S.ES. ...------- ----------
#Nv_Actv             -.----Q-RE L-S...A..- -..FDL.L-- ..Y.K.-E-- ----NLFQ-E NVSN.V.EE. ...------- ----------
#Sp_Lefty            PS----R-SG S-HRT.GVS- -RS.ALP.-- M.LSATES-- --GAVELKVE EI.N.I.ED. S.LL------ ----------
#Pl_Lefty            GA----G-SG G-HRT.GVS- -RS.SLP.-- M.LSETPS-- --GTVELKVE EI.N.I.ED. ..QL------ ----------
#Hum_LeftyA          ---------L G-PRQ.IAS- -ETASLP.-- IVSIKE-.-- --GRTRPQVV S..N.R.QK. S.ASDGALVP RR-LQP----
#Hum_LeftyB          ---------L G-PRQ.IAS- -ETDSLP.-- IVSIKE-.-- --GRTRPQVV S..N.R.QK. S.ASDGALVP RR-LQP----
#Mus_LeftyB          ---------L G-PRQ.VAS- -E.TSLP.-- IVSVKE-.-- --GRTRPQVV S..N.R.QT. S.ASDGALIP RG-IDL----
#Mus_LeftyA          ---------L G-PRQ.VAS- -E.TSLP.-- IVSVKE-.-- --GRTRPQVV S..N.R.QT. S.ASDGALIP RR-LQP----
#SkLefty             ---------- --LIN.GVS- -.S.PLP.-- M.LIQK-.-- --DITQVEVS EI.N.V.EE. E.L------- ----------
#Ci_TGFbLig          ---------- S-PRS..VA- -ESTSLPV-- M.LVK.-.-- --DGTKVEVS EF.N.V.EK. A..LDSVFGV ----------
#Bf_Lefty            ---------Q L-QQT.GVV- -RTAPLPV-- M.LVSR-.-- --DKTE.EV. DF.N.I.EQ. A.-------- ----------
#Dan_Lefty1          ---------- --ERK.AVV- -ESAPLP.-- M.LVKK-.-- --DYTE.EV. EF.N.I.EK. ..AMDNISVV ----------
#Sp_MSTN22079        RP----S-SR D-ERR.R.S- -RTDHFDA-- .VINE.-.-- -----D.QMM R...FI.RE. A.AENQRETK VPPVAPTEGK
#Hum_GDF9            LD----S-SV P-R.S.V.A- -.Y.PL.V-- .TIEP.-.-- -----S.A.K EYE..IATK. T.R------- ----------
#Mus_GDF9            LD----P-SV P-R.S.V.G- -.Y.PL.V-- .TIEP.-.-- -----S.A.K EYE..IAT.. T.R------- ----------
#hum_GDF15           KP----D-TV P-A...V.A- -SYNPMVL-- IQKT.T---- -----GVSLQ TYD.LLAKD. H.I------- ----------
#Mus_GDF15           QP----D-KV P-A...V.S- -SYTPVVL-- MHRT.S---- -----GVSLQ TYD.LVARG. H.A------- ----------
#Sp_Maverick_GDF15   SQ----R-SL P-R.....S- -.LGPLPV-- ..LHQL-D-- -FNKTEPRLY A....VI.S. ...------- ----------
#Pl_Maverick_GDF15   YP----N-SL P-K...V.S- -.LGSLPV-- ..LHK.-ADS NKTEPEPRLH A....V.ES. ...------- ----------
#Droso_Mvrick        DH----K-RA P-R.....S- -.LEMLEI-- .HV.EN---- --HSDKLKIS TWS..Q.VE. A..------- ----------
#Crass_GDF2          YP----N-KF P-K...V.S- -.L.PLTI-- .HK.SS---- --GKY--QLT DY...I.ED. K.A------- ----------
#Bf_MSTN_like        .P------A. P-Q...VAK- -RL.PL.V-- .NY..S---- --DTPQLVVT P.N.IV..Q. A.T------- ----------
#SkMSTN              EG------V. P-P....AK- -VL.PLTL-- .HY.ES---- --IIPKLTVT AFD..V.EQ. A..------- ----------
#SkNodalC            SS----NH-V P-T.S.V.V- -.L.PL..-- I.YE--R.-- -----..VVK EHE..I.QE. ..R------- ----------
#SknodalA            .P----DR-V P-L...V..- -.L.SL..-- ..YE--R.-- -----..VVK EHEG.VIQE. ..R------- ----------
#SkNodalB            FP----GR-V S-....V..- -.LAP...-- ..YE--H.-- -----..VVK EHE..I.EE. ..R------- ----------
#Lv_Nodal            QP----ERRT P-E...I..- -.LKPL..-- ...E--E.-- -----SVLVR HHE..I.QE. ..R------- ----------
#Pl_Nodal            QP----ERRT P-E...V..- -.LRPL..-- ...E--E.-- -----AVLVR HHEN.I.QE. ..R------- ----------
#Sp_Nodal            QP----ERRT P-E...V..- -ILRPL..-- ...E--E.-- -----AVLVR HHEN.I.EE. ..R------- ----------
#Bf_nodal            KP----GK-A P-M...I..- -.LKAL..-- ..LE--H.-- -----EVVLR HHE..I..E. ..Q------- ----------
#Amp_Nodal           KP----GK-A P-M...I..- -.LKAL..-- ..LE--H.-- -----EVVLR HHE..I..E. ..Q------- ----------
#Dan_Sqt             HP----DR-V P-CLS.V..- -RLAPL..-- ..YE--N.-- -----KMVMR HHEG.V.AE. ..H------- ----------
#Xnr5                .P----KR-V A-C.S.V.V- -..RPL..-- .MYE--GD-- -----E.VLK HHE..I.EE. ..Y------- ----------
#Xnr2                DQ----EK-V E-CSS.V.V- -...PL..-- .LYE--D.-- -----EVVLK HHE..I..E. ..N------- ----------
#Dan_Cyc             HP----SR-V P-AS..A..- -RT.AL..-- ..YE--N.-- -----EM.LR HHE..Q.EE. ..L------- ----------
#Hum_Nod             QP----HR-V P-ST..A.V- -.TKPL..-- ..V.--N.-- -----RVLLD HHK..I.EE. ..L------- ----------
#Mus_Nodal           QP----HR-V P-ST..A.V- -.TKPL..-- ..V.--N.-- -----RVLLE HHK..I.EE. ..L------- ----------
#Dan_BMP15           GV----.-DI P-L.S.V.Y- -.YKRM..-- .VMG-SN.-- -----Q.D.K EYE..IA.S. T.R------- ----------
#Hum_BMP15_GDF9b     VD----Q-SV P-R.S.V.Y- -.YVP..V-- .MIE-AN.-- -----S.L.K EYEG.IAES. T.R------- ----------
#Mus_GDF9b_BMP15     VN----H-SV P-Q.S.V.Y- -NFLPM.I-- .LIE-TN.-- -----S.L.K EYEG.IAQS. T.R------- ----------
#Sp_PRED_BMP3b_GDF10 GV----QT.V P-T...V.D- -..EPLVL-- ..IE-QDS-- -----TVTLK .YS..V.ES. ..H------- ----------
#SkBMP3              DA----VK.V P-P...V.D- -.L.PL.I-- ....-ESR-- -----.VVLK VY.N.V..T. A.R------- ----------
#Xl_BMP3             GV----VP.I P-E...V.E- -...SL.I-- .FL.-ENK-- -----.VVLK VY.N.T.ES. A.R------- ----------
#Hum_BMP3            GV----VP.I P-E...V.E- -...SL.I-- .F..-ENK-- -----.VVLK VY.N.T.ES. A.R------- ----------
#Mus_BMP3            GV----VS.I P-E...V.E- -...SL.I-- .F..-ENK-- -----.VVLK VY.N.T..S. A.R------- ----------
#Xl_BMP3b            GI----IP.V P-E.....D- -M.NSL.V-- .FL.-EGR-- -----.MVLK VY.N.S.ES. S.R------- ----------
#Hum_BMP3b_GDF10     GI----IP.I P-E...V.D- -..NSLGV-- .FL.-ENR-- -----.VVLK VY.N.S..T. A.R------- ----------
#Mus_GDF10_BMP3b     GI----VP.I P-E...V.D- -..NSLGV-- .FL.-ENR-- -----.AVLK VY.N.S.ET. A.R------- ----------
#Nv_Dpp2             YSK-----SV P-AA..V..- -RLHS...-- ...E-LD.-- -----S.VLK EYGE.VAAS. ..R------- ----------
#Pl_ADMP2            KMKRKDGKRI P-S...V.N- -SFTGL.V-- ..LN-ELK-- -----.VVIK DFEQ.VATS. ..H------- ----------
#SkADMP2             DFS-LKGQRI P-K...V.S- -DFDS.HV-- ..L.-.YN-- -----.VVLK EFD..EAKS. ..H------- ----------
#Ci_ADMP             --G-LGGQPV D-M.....D- -.LYD.NL-- ....-HND-- -----YVVLR RYK..VAAS. A.R------- ----------
#SkADMP              --K-LGD-EV A-M...V.D- -.LFS..L-- ....-EDD-- -----.VVLK QYD..VAAS. ..H------- ----------
#Bf_ADMP             --R-LQE-DV G-Q...V.N- -.LYS.NL-- ....-.EE-- -----.V.LK QYD..VAAN. ..H------- ----------
#Dan_ADMP            --K-LNK-.I Q-T...V.D- -.LYS..L-- ....-.DE-- -----.VVLK QYD..VAGS. ..R------- ----------
#Xl_ADMP             --K-LTK-.V S-S...V.D- -.LFS.NL-- ....-.DE-- -----.VVLK QYD..VAGS. ..H------- ----------
#Gal_ADMP            --K-LSE-.V S-S...V.D- -.LHS.NL-- ....-.DE-- -----.VVLK QYD..VAGS. ..H------- ----------
#Droso_Scw           QP----H--L P-K...V..- -VLGA.TI-- .RYL-NED-- -----I.DLT .YQKAVAKE. ..H------- ----------
#Hum_GDF1            AP----G-AA D-L...V.A- -RL.P..V-- .F..-NSD-- -----.VVLR QYE..V..E. ..R------- ----------
#Mus_GDF1            AP----TP.A G-S...V.E- -RL.P..V-- .F..-NSD-- -----.VVLR HYE..V..E. ..R------- ----------
#Hum_GDF3            DP----E--I P-QAV.I..- -.L.P...-- ..Q.-NND-- -----.V.LR HYE..V..E. ..G------- ----------
#Mus_GDF3_VgR2       DP----K--V P-KAV.V..- -.L.P...-- ..Q.-SDK-- -----.V.LR HYE..V..E. ..G------- ----------
#Dan_Vg1             DP----K-.T P-Q...V.I- -.L.P...-- ..Y.-NND-- -----.VVLR HYE..V..E. ..R------- ----------
#Xl_GDF3             EP----E-NT P-L...A..- -.L.P...-- ..Y.-NND-- -----.VVLR HYE..V..E. ..K------- ----------
#Xl_Vg1              EP----E-DI P-L...V..- -...P...-- .FY.-NND-- -----.VVLR HYEN.A..E. ..R------- ----------
#SkBMP10             KP----S-KV S-RVS.V..- -.LDP..I-- ..Y..AGV-- -----VTYKY .YDG.V.AE. ..R------- ----------
#Crass_GDF3          -.----E-YP R-ES..V..- -.LDS..I-- ..Y.EYGV-- -----LTYKP .YDG.V.TE. ..R------- ----------
#Hum_BMP10           .S----Q-KA S-KA..V..- -.LEP..I-- ..L.-KGV-- -----VTYKF .YEG.A.SE. ..R------- ----------
#Mus_BMP10           .S----Q-KA S-KA..V..- -.LDP..I-- ..L.-KGV-- -----VTYKF .YEG.A.SE. ..R------- ----------
#Gal_BMP9            .P----K-KA S-KA..V..- -.LDA..I-- ..K..AGV-- -----PTLIY NYEG...AE. ..R------- ----------
#Hum_BMP9_GDF2       FP----T-KV G-KA..V..- -.L.P..V-- ..K..MGV-- -----PTLKY HYEG.S.AE. ..R------- ----------
#Mus_BMP9_GDF2       FP----T-KV G-KA..V..- -.L.P..I-- ..K..MGV-- -----PTLKY HYEG.S.AE. ..R------- ----------
#Hydra_BMP58         YP----E-II P-K...A.N- -.LNTLQV-- .FL.-ERN-- -----.VVMK RYSN.I.QH. ..Q------- ----------
#Nv_GDF5             DP----S-IA P-KA....N- -EL.P..I-- ..TE.GSN-- -----.VV.K NYK..V.E.. ...------- ----------
#BfGDF6_BMP13        .P----R-AV E-KV..V..- -.L.P..I-- ..I.-GKD-- -----TVV.K .YD..VA.Q. ..R------- ----------
#Hum_GDF7_BMP12      AP----D-AA P-AS..V.A- -RL.P..I-- ..I.-AAN-- -----.VV.K QYE..V.EA. ..R------- ----------
#Mus_GDF7_BMP12      AP----D-AA P-AS..V.A- -RL.P..I-- ..I.-AAN-- -----.VV.K QYE..V.EA. ..R------- ----------
#Hum_GDF6_BMP13      DP----G-ST P-PS..V..- -.LTP..I-- ..I.-AGN-- -----.VV.K QYE..V.ES. ..R------- ----------
#Mus_GDF6_BMP13      DP----G-ST P-PS..V..- -.LTP..I-- ..I.-AGN-- -----.VV.K QYE..V.ES. ..R------- ----------
#Xl_GDF5             DP----E-TT P-PT..V..- -RL.P..I-- ..T.-SAN-- -----.VV.K QYE..V.ES. ..R------- ----------
#Hum_GDF5_BMP14      DP----E-ST P-PT..V..- -RL.P..I-- .FI.-SAN-- -----.VV.K QYE..V.ES. ..R------- ----------
#Mus_GDF5            DP----E-ST P-PT..V..- -RL.P..I-- .FI.-SAN-- -----.VV.K QYE..V.ES. ..R------- ----------

#Bf_Myostatin        --
#Dan_BMP11           --
#Hum_BMP11_GDF11     --
#Mus_GDF11_BMP11     --
#Fugu_MSTN1          --
#Dan_MSTN2           --
#Gal_MSTN            --
#Hum_GDF8_Myostatin  --
#Mus_GDF8_Myostatin  --
#Fugu_MSTN2          --
#Dan_GDF8            --
#Droso_Gbb           --
#Pl_BMP5_8           --
#Sp_BMP5_8           --
#Nv_BMP58            --
#Mus_BMP8b           --
#Mus_BMP8a           --
#Hum_BMP8a           --
#Hum_BMP8b           --
#SkBMP58             --
#Bf_BMP5_8           --
#X_BMP7              --
#Hum_BMP6_VgR1       --
#Mus_BMP6_VgR1       --
#Dan_BMP7            --
#Hum_BMP7            --
#Mus_BMP7            --
#Dan_BMP5            --
#Hum_BMP5            --
#Mus_BMP5            --
#Nv_Dpp              --
#Plat_dpp            --
#Droso_Dpp           --
#Sp_PRED_BMP2_4      --
#Pl_BMP2_4           --
#Dan_BMP4            --
#Xl_BMP4             --
#Hum_BMP4            --
#Mus_BMP4            --
#Dan_BMP2b           --
#Xl_BMP2             --
#Hum_BMP2            --
#Mus_BMP2            --
#Bf_BMP2_4           --
#SkBMP24             --
#Sp_Univin           --
#Pl_Univin           --
#Bf_Univin           --
#Skunivin            --
#Sp_TGFb2            --
#Pl_TGFbeta          --
#Hum_TGFb1           --
#Mus_TGFb1           --
#Hum_TGFb2           --
#Gal_TGFb2           --
#Mus_TGFb3           --
#Gal_TGFb3           --
#Bf_TGFbeta          --
#SkTGFbeta           --
#Pl_ADMP1            --
#Sp_MSTN02795        --
#Sp_Activin          --
#Pl_Activin          --
#Sp_MSTN17647        --
#SkGDF811            --
#Droso_myoglianin    --
#Nv_MSTNA            --
#Hum_inhibinAlpha    --
#Mus_InhA            --
#Droso_Actv_beta     --
#Hum_InhibinBetaB    --
#Mus_inhibinBetaB    --
#Dan_ActbA           --
#Hum_inhibinBetaA    --
#Mus_Inh_bA          --
#Hum_InhibinBetaE    --
#MusInhibinBetaE     --
#Hum_InhibinBetaC    --
#MusInhibinBetaC     --
#Droso_dawdle        --
#Skactivin           --
#Nv_Actv             --
#Sp_Lefty            --
#Pl_Lefty            --
#Hum_LeftyA          --
#Hum_LeftyB          --
#Mus_LeftyB          --
#Mus_LeftyA          --
#SkLefty             --
#Ci_TGFbLig          --
#Bf_Lefty            --
#Dan_Lefty1          --
#Sp_MSTN22079        HV
#Hum_GDF9            --
#Mus_GDF9            --
#hum_GDF15           --
#Mus_GDF15           --
#Sp_Maverick_GDF15   --
#Pl_Maverick_GDF15   --
#Droso_Mvrick        --
#Crass_GDF2          --
#Bf_MSTN_like        --
#SkMSTN              --
#SkNodalC            --
#SknodalA            --
#SkNodalB            --
#Lv_Nodal            --
#Pl_Nodal            --
#Sp_Nodal            --
#Bf_nodal            --
#Amp_Nodal           --
#Dan_Sqt             --
#Xnr5                --
#Xnr2                --
#Dan_Cyc             --
#Hum_Nod             --
#Mus_Nodal           --
#Dan_BMP15           --
#Hum_BMP15_GDF9b     --
#Mus_GDF9b_BMP15     --
#Sp_PRED_BMP3b_GDF10 --
#SkBMP3              --
#Xl_BMP3             --
#Hum_BMP3            --
#Mus_BMP3            --
#Xl_BMP3b            --
#Hum_BMP3b_GDF10     --
#Mus_GDF10_BMP3b     --
#Nv_Dpp2             --
#Pl_ADMP2            --
#SkADMP2             --
#Ci_ADMP             --
#SkADMP              --
#Bf_ADMP             --
#Dan_ADMP            --
#Xl_ADMP             --
#Gal_ADMP            --
#Droso_Scw           --
#Hum_GDF1            --
#Mus_GDF1            --
#Hum_GDF3            --
#Mus_GDF3_VgR2       --
#Dan_Vg1             --
#Xl_GDF3             --
#Xl_Vg1              --
#SkBMP10             --
#Crass_GDF3          --
#Hum_BMP10           --
#Mus_BMP10           --
#Gal_BMP9            --
#Hum_BMP9_GDF2       --
#Mus_BMP9_GDF2       --
#Hydra_BMP58         --
#Nv_GDF5             --
#BfGDF6_BMP13        --
#Hum_GDF7_BMP12      --
#Mus_GDF7_BMP12      --
#Hum_GDF6_BMP13      --
#Mus_GDF6_BMP13      --
#Xl_GDF5             --
#Hum_GDF5_BMP14      --
#Mus_GDF5            --
